# Supplementary material for: Improving Current Knowledge on Seroprevalence and Genetic Characterization of Swine Influenza Virus in Croatian Pig Farms: A Retrospective Study
Source: Pathogens. 2021 Nov 22;10(11):1527. doi: 10.3390/pathogens10111527 (PMC8623915; doi:10.3390/pathogens10111527)
Supplement: Supplementary file 1 [file pathogens-10-01527-s001.zip]

Archive with 1 entries (1 files):
- pathogens-1423647-supplementary.pdf
